# Supplementary material for: A Recipe for a Good π. How to Properly Estimate Population Genetics Summary Statistics and Why we Should Systematically Report Them
Source: Genome Biol Evol. 2026 Jun 5;18(6):evag103. doi: 10.1093/gbe/evag103 (PMC13236723; doi:10.1093/gbe/evag103)
Supplement: evag103_Supplementary_Data [file evag103_supplementary_data.zip]

Archive with 5 entries (5 files):
- Supp_Table_1_2_4.xlsx
- Supp_Table_3.docx
- Supp_text_1_2.docx
- Supp_text_3.docx
- Supp_text_4.docx
