# Supplementary material for: A Recipe for a Good π. How to Properly Estimate Population Genetics Summary Statistics and Why we Should Systematically Report Them
Source: Genome Biol Evol. 2026 Jun 5;18(6):evag103. doi: 10.1093/gbe/evag103 (PMC13236723; doi:10.1093/gbe/evag103)
Supplement: evag103_Supplementary_Data [file evag103_supplementary_data.zip › Supp_Table_1_2_4.xlsx]

## Sheet: Table S1
Paper informations				Context of the study								Given metadata
DOI	PMCID	Publication Year	Keywords	taxonomic_level	n_samples	n_pop	n_genes	type_marker	sequencing_approach_detailed	sequencing_approach	produce_new_data	genome_accession	has_pi	has_watterson	has_tajima	has_pinpis	has_fst	fst_relevant	software_for_pi_calculation	bam_accessible_reusable	vcf_accessible	vcf_link	data_collector
https://doi.org/10.1093/gbe/evp046	PMC2839277	2009	yeast, intron evolution, purifying selection, ancestral selection graph	one species	38		276	genes	wgs	wgs	FALSE	reference S. cerevisiae genome (October 2007 sequence; http://www.yeastgenome.org/)	FALSE	FALSE	FALSE	FALSE	FALSE	FALSE	not relevant	FALSE	FALSE	FALSE	tbrazier
https://doi.org/10.1093/gbe/evp048	PMC2839279	2009	Drosophila, population genomics, next-gen sequencing, transposable elements, copy number polymorphism, nucleotide diversity	one species	6	1		SNP		wgs	TRUE	D. melanogaster Release 5 euchromatic genome	FALSE	TRUE	FALSE	FALSE	FALSE	FALSE	not relevant	FALSE	FALSE	FALSE	mbrault
https://doi.org/10.1093/gbe/evq086	PMC3038356	2011	genome diversity, codon bias, adaptive protein evolution, selective constraint, effective population size, comparative population genetics	multi species	60	3	105 X-linked genes	SNP		sanger	TRUE	In supplementay tables	FALSE	TRUE	FALSE	TRUE	FALSE	TRUE	not relevant	FALSE	FALSE	FALSE	amackintosh
https://doi.org/10.1093/gbe/evs017	PMC3318435	2012	bacteriophage, selection, phylodynamics, pyrosequencing, population genomics	one species	28	1		SNP		wgs	TRUE	de novo assembly	FALSE	TRUE	FALSE	FALSE	FALSE	FALSE	DNASP	FALSE	FALSE	FALSE	mbrault
https://doi.org/10.1093/gbe/evs054	PMC3509891	2012	substitution rate, population size, mutation rate, next-generation sequencing, transcriptome	one species	8	1	1.602	SNP		rna	TRUE	"Ensembl release 58-59"	FALSE	FALSE	FALSE	TRUE	FALSE	FALSE	not relevant	FALSE	FALSE	FALSE	mbrault
https://doi.org/10.1093/gbe/evs097	PMC3542573	2012	synonymous codon, genome evolution, mutational bias, natural selection	one species	35	2	9328 genes + intergenic regions	SNP		wgs	FALSE	not relevant	FALSE	FALSE	TRUE	FALSE	FALSE	TRUE	not relevant	FALSE	FALSE	broken link	amackintosh
https://doi.org/10.1093/gbe/evs095	PMC3542583	2012	divergent selection, genome scan, introgression, population genomics, SNP genotyping, speciation islands	one species	80	4		SNP	SNP-array	reduced_representation	TRUE	not relevant	FALSE	FALSE	FALSE	FALSE	FALSE	TRUE	not relevant	FALSE	FALSE	FALSE	amackintosh
https://doi.org/10.1093/gbe/evt106	PMC3762196	2013	organellar inheritance, population genomics, recombination, effective population size, picoeukaryotes, large indel polymorphisms	one species	13	1		SNP		wgs	TRUE	CR954200.2	TRUE	FALSE	FALSE	TRUE	FALSE	FALSE	custom C script	FALSE	FALSE	FALSE	mbrault
https://doi.org/10.1093/gbe/evs119	PMC3595026	2013	Jewish genome, Khazars, Rhineland, Ashkenazi Jews, population isolate, Eastern European Jews, Central European Jews, population structure	one species	1287	82		SNP	radseq	reduced_representation	FALSE	not explicitly mentioned	FALSE	FALSE	FALSE	FALSE	FALSE	TRUE	not relevant	FALSE	FALSE	broken link	amackintosh
https://doi.org/10.1093/gbe/evt199	PMC3914686	2014	indel, Mimulus guttatus, natural selection, population genomics, structural variation	one species	12	1		SNP, SV		wgs	TRUE	IM62	FALSE	FALSE	TRUE	TRUE	FALSE	FALSE	EggLib	FALSE	FALSE	FALSE	mbrault
https://doi.org/10.1093/gbe/evu047	PMC3971598	2014	phylogeography, genetic diversity, population genetics, species distribution models, population structure, domestication	one species	415	3	7	SNP	Sanger	sanger	TRUE	not relevant	TRUE	TRUE	TRUE	FALSE	TRUE	TRUE	Fstat	Genbank accessions	Genbank accessions	Genbank accessions	sglemin
https://doi.org/10.1093/gbe/evu198	PMC4202334	2014	adaptation, Drosophila, genome, satellite DNA, selective sweep, X chromosome	one species	10	1		SNP		wgs	TRUE	In supplementary table, but most samples have n/a	TRUE	FALSE	TRUE	TRUE	FALSE	FALSE	not relevant	FALSE	FALSE	FALSE	amackintosh
https://doi.org/10.1093/gbe/evu222	PMC4224348	2014	comparative genomics, genomics, trypanosomatids, next gen sequencing, population genomics	multi species	39	5		SNP		wgs	TRUE	Tbb TREU927/4	FALSE	FALSE	FALSE	FALSE	FALSE	TRUE	not relevant	FALSE	FALSE	FALSE	mbrault
https://doi.org/10.1093/gbe/evu260	PMC4316616	2014	homologous recombination, horizontal transfer, population genomics, comparative genomics, epidemic, adaptation	one species	32	1		SNP		wgs	TRUE	PA14	FALSE	FALSE	FALSE	FALSE	FALSE	FALSE	not relevant	FALSE	FALSE	FALSE	mbrault
https://doi.org/10.1093/gbe/evu205	PMC4224332	2014	RAD-seq, de novo assembly, GBS, paralogy, Transmexican Volcanic Belt, Berberis	one species	75	7		SNP	radseq	reduced_representation	TRUE	not relevant	TRUE	FALSE	FALSE	FALSE	TRUE	TRUE	not relevant	FALSE	FALSE	FALSE	tbrazier
https://doi.org/10.1093/gbe/evu250	PMC4986450	2014	CNVs, admixture, African-Indian, population structure, selection, adaptation	one species	152	10		CNV	genome-wide Affymetrix 6.0 SNP array	reduced_representation	TRUE	not relevant	FALSE	FALSE	FALSE	FALSE	TRUE	TRUE	not relevant	FALSE	FALSE	FALSE	tbrazier, mbrault
https://doi.org/10.1093/gbe/evv003	PMC4350174	2015	population genetics, haplotype, bioinformatics, vrGV	one species	1092	14		SNP		wgs	FALSE	not relevant	FALSE	FALSE	FALSE	FALSE	FALSE	TRUE	not relevant	FALSE	TRUE	ftp://ftp-trace.ncbi.nih.gov/ 1000genomes/ftp/release/20110521/	tbrazier, mbrault
https://doi.org/10.1093/gbe/evv055	PMC4419801	2015	physical protein interaction, protein interaction network, natural selection, positive selection, mammals, humans	one species	270	3	8580	SNP	WGS (1000 genomes data)	wgs	FALSE	1000 Genomes Project	FALSE	FALSE	FALSE	FALSE	FALSE	TRUE	not relevant	TRUE	TRUE	TRUE	amackintosh
https://doi.org/10.1093/gbe/evv158	PMC4558871	2015	lateral gene transfer, horizontal gene transfer, whole-genome sequencing, endosymbiont	one species	15	2		SNP	pooled WGS	wgs	TRUE	PRJNA283197	TRUE	TRUE	FALSE	FALSE	FALSE	TRUE	not explicitely mentioned	FALSE	FALSE	FALSE	amackintosh
https://doi.org/10.1093/gbe/evv203	PMC4994751	2015	Anopheles, speciation, introgression, population genetics, gene flow	multi species	39	4	whole genome	SNP		wgs	TRUE	PRJNA273873	FALSE	FALSE	FALSE	FALSE	FALSE	TRUE	not relevant	FALSE	FALSE	FALSE	amackintosh
https://doi.org/10.1093/gbe/evv207	PMC4994752	2015	Drosophila, germline stem cell, neural stem cell, population genomics, positive selection, adaptive evolution	multi species	not found in Material	1		SNP		wgs	FALSE	not relevant	TRUE	TRUE	TRUE	TRUE	FALSE	FALSE	molpopgen	FALSE	FALSE	FALSE	mbrault
https://doi.org/10.1093/gbe/evv065	PMC4453060	2015	Negritos, Senoi, Proto-Malay, population genetics, SNPs	one species	169	3		SNP	SNP array Illumina Human Omni 2.5 array	reduced_representation	TRUE	merged with data from Human Genome Diversity Project (HGDP) (Li et al. 2008)	FALSE	FALSE	FALSE	FALSE	TRUE	TRUE	not relevant	FALSE	FALSE	FALSE	tbrazier
https://doi.org/10.1093/gbe/evv093	PMC4494048	2015	Atlantic cod, Baltic Sea, ecological divergence, genomic adaptation, population genomics, SNPs, speciation	one species	194	7		SNP	snpchip	reduced_representation	TRUE	not explicitly mentioned	FALSE	FALSE	FALSE	FALSE	FALSE	TRUE	not relevant	FALSE	FALSE	FALSE	mbrault
https://doi.org/10.1093/gbe/evv218	PMC4700950	2015	environmental gradient, genetic basis of adaptation, genomics of adaptation, population genomics, white spruce	one species	198	41	7819	SNP	Illumina	reduced_representation	TRUE	not explicitly mentioned	FALSE	FALSE	FALSE	FALSE	FALSE	TRUE	not relevant	FALSE	FALSE	FALSE	mbrault
https://doi.org/10.1093/gbe/evv262	PMC4823976	2016	genome evolution, Lachancea quebecensis, phenotype, intraspecific diversity	one species	9	1		SNP		wgs	TRUE	Strain LL2013_164	TRUE	FALSE	FALSE	FALSE	FALSE	FALSE	VariScan	FALSE	FALSE	FALSE	mbrault
https://doi.org/10.1093/gbe/evv263	PMC4779607	2016	microbe population genomics, yeast molecular ecology, introgression, genome evolution, Saccharomyces paradoxus	one species	143	1		SNP		wgs	TRUE	sacCer3	TRUE	TRUE	TRUE	FALSE	FALSE	FALSE	not explicitely mentioned	FALSE	FALSE	FALSE	mbrault
https://doi.org/10.1093/gbe/evw244	PMC5203783	2016	Indian genomic diversity, 1000 Genomes Project, population structure, ancestry, social stratification	one species	500	5		SNP	WGS low-coverage	wgs	FALSE	not relevant	FALSE	FALSE	FALSE	FALSE	TRUE	TRUE	not relevant	FALSE	FALSE	FALSE	tbrazier
https://doi.org/10.1093/gbe/evw057	PMC4860689	2016	chromosomal rearrangements, gene flow, marine organisms, population genomics, ecological adaptation, structural polymorphisms	one species	378	8		SNP	snp array	reduced_representation	TRUE	gadMor1	FALSE	FALSE	FALSE	FALSE	FALSE	TRUE	not relevant	FALSE	FALSE	FALSE	mbrault
https://doi.org/10.1093/gbe/evw094	PMC4898808	2016	resistance genes, population genetics, RENSeq, Solanum penellii	one species	10	1	220	SNP	Illumina RENSeq: enrichment approach on R gene in pool seq	reduced_representation	TRUE	Reference R-gene	TRUE	FALSE	FALSE	TRUE	FALSE	FALSE	Popoolation	Fasta provided	Fasta provided	Fasta provided	sglemin
https://doi.org/10.1093/gbe/evx003	PMC5381664	2017	bacterial pathogen transmission, microbial population genomics, molecular evolution, phylogeography	one species	165	11		SNP		wgs	TRUE	Agy99, pMUM001	FALSE	FALSE	FALSE	FALSE	FALSE	TRUE	not relevant	FALSE	FALSE	FALSE	mbrault
https://doi.org/10.1093/gbe/evx009	PMC5381634	2017	genomics, population genetics, ancestry, Apis mellifera	one species	155	5		SNP		wgs	TRUE	PRJNA294105	TRUE	FALSE	FALSE	FALSE	TRUE	TRUE	not explicitely mentioned	FALSE	FALSE	FALSE	amackintosh
https://doi.org/10.1093/gbe/evx067	PMC5408087	2017	population genomics, whole-genome sequencing, demography, conservation, tuna, fisheries management	one species	37	8		SNP		wgs	TRUE	(Malmstrøm et al. 2016)	FALSE	FALSE	FALSE	FALSE	FALSE	TRUE	not relevant	FALSE	FALSE	FALSE	mbrault
https://doi.org/10.1093/gbe/evx104	PMC5554439	2017	Sulfolobus species, pangenome, population dynamics, genome divergence, geothermal habitat, immigration	multi species	96	2		SNP		wgs	TRUE	not explicitly mentioned	TRUE	FALSE	FALSE	FALSE	FALSE	TRUE	not explicitely mentioned	FALSE	FALSE	FALSE	mbrault
https://doi.org/10.1093/gbe/evx126	PMC5522704	2017	plasmodium, partner drug, piperaquine, mefloquine, drug resistance, ACT, malaria, population genetics, pfmdr1, kelch, ex vivo susceptibility	one species	78	3		SNP		wgs	TRUE	P. falciparum 3D7 (v3) genome	TRUE	FALSE	FALSE	FALSE	TRUE	TRUE	not explicitely mentioned	FALSE	FALSE	FALSE	tbrazier, mbrault
https://doi.org/10.1093/gbe/evx182	PMC5622336	2017	sociality, natural selection, kin selection, fitness	multi species	21	4		SNP		wgs	TRUE	B. impatiens genome assembly v 2.0	FALSE	FALSE	FALSE	FALSE	FALSE	TRUE	not relevant	FALSE	FALSE	FALSE	mbrault
https://doi.org/10.1093/gbe/evx199	PMC5737360	2017	pitvipers, selection, genetic drift, venom, population genomics	one species	30	1		SNP		wgs	TRUE	de novo assembly	FALSE	FALSE	FALSE	FALSE	FALSE	FALSE	not relevant	FALSE	FALSE	FALSE	mbrault
https://doi.org/10.1093/gbe/evx224	PMC5714242	2017	speciation, gene flow, hybridization, Lycopersicon, population genetics	multi species	80	38		SNP	RNA seq	rna	TRUE	Solanum lycopersicum Heinz 1706 reference genome release SL2.50	FALSE	FALSE	FALSE	TRUE	TRUE	TRUE	not relevant	FALSE	FALSE	FALSE	tbrazier
https://doi.org/10.1093/gbe/evx241	PMC5730935	2017	pathogenomics, population genomics, Puccinia striiformis, wheat yellow rust, plant pathology	one species	379	5		SNP		wgs	TRUE	PST-130	TRUE	FALSE	FALSE	FALSE	FALSE	TRUE	Egglib	FALSE	FALSE	FALSE	mbrault
https://doi.org/10.1093/gbe/evx249	PMC5730936	2017	population genomics, gene flow, gene transfer agent, horizontal gene transfer, ecological niche, bacterial adaptation	multi species	28	1		SNP		wgs	TRUE	de novo assembly	FALSE	FALSE	FALSE	FALSE	FALSE	FALSE	not relevant	FALSE	FALSE	FALSE	mbrault
https://doi.org/10.1093/gbe/evx118	PMC5597900	2017	Negritos, Southeast Asia, admixture, population genetics, Denisovan	multi species	150	7		SNP	SNP-array	reduced_representation	TRUE	not explicitly mentioned	FALSE	FALSE	FALSE	FALSE	FALSE	TRUE	not relevant	FALSE	FALSE	FALSE	amackintosh
https://doi.org/10.1093/gbe/evx150	PMC5737413	2017	demographic inference, ecological speciation, JAFS, population genomics, Coregonus, speciation-withgene-flow	multi species	195	5		SNP	radseq	reduced_representation	TRUE	not explicitly mentioned	FALSE	FALSE	FALSE	FALSE	FALSE	TRUE	not relevant	FALSE	FALSE	FALSE	mbrault
https://doi.org/10.1093/gbe/evx219	PMC5714214	2017	mitochondrial DNA cytochrome oxidase I, single nucleotide polymorphism, population genetic structure, cassava mosaic disease, cassava brown streak disease	one species	72	4	NextRAD	SNP	Illumina HiSeq 4000	reduced_representation	TRUE	not relevant	FALSE	FALSE	FALSE	FALSE	TRUE	TRUE	not relevant	FALSE	FALSE	FALSE	sglemin
https://doi.org/10.1093/gbe/evx263	PMC5751081	2017	adaptation, edaphic specialist, isolation by distance, isolation by environment, population genomics, Primulina juliae.	one species	67	10		SNP	radseq	reduced_representation	TRUE	not relevant	FALSE	FALSE	FALSE	FALSE	TRUE	TRUE	GenAlEx v6.502	FALSE	TRUE	broken link	mbrault
https://doi.org/10.1093/gbe/evx262	PMC5767965	2018	Drosophila simulans, population genetics, selection	one species	170	1		SNP	illumina Hiseq	wgs	TRUE	D. simulans version 2.01 as described in Hu et al. (2013)	TRUE	FALSE	TRUE	FALSE	FALSE	FALSE	VCFtools	FALSE	TRUE	broken link	tbrazier
https://doi.org/10.1093/gbe/evx278	PMC5758911	2018	gene expression, module, plasticity, thermal adaptation	one species	17	4		SNP	RNA-seq Illumina HiSeq 2000	rna	TRUE	de novo transcriptome assembly	FALSE	FALSE	FALSE	FALSE	TRUE	TRUE	not relevant	FALSE	FALSE	FALSE	tbrazier, mbrault
https://doi.org/10.1093/gbe/evy007	PMC5795354	2018	Apis mellifera, population genomics, demography	one species	164	11		SNP		wgs	TRUE	A. mellifera reference genome version 4.5	TRUE	FALSE	FALSE	FALSE	FALSE	TRUE	not explicitely mentioned	FALSE	FALSE	FALSE	mbrault
https://doi.org/10.1093/gbe/evz003	PMC6375353	2019	sex determination, species complex, teleost fish, speciation, genome sequencing, population genetics	multi species	24	3		SNP	wgs	wgs	TRUE	GCF_001858045.1_ASM185804v2	TRUE	FALSE	TRUE	FALSE	TRUE	TRUE	https://github.com/millanek/evo/	FALSE	FALSE	FALSE	tbrazier, mbrault
https://doi.org/10.1093/gbe/evz039	PMC6427689	2019	population genomics, domestication, local ancestry inference, chloroplast genome	one species	461	5		SNP		wgs	FALSE	IRGSP-1.0 Nipponbare	FALSE	FALSE	FALSE	FALSE	FALSE	TRUE	not relevant	FALSE	TRUE	10.17632/74dbx8bmp9.1	mbrault
https://doi.org/10.1093/gbe/evz081	PMC6505448	2019	recombination, mutation spectrum, efficacy of purifying selection	multi species	10	4	whole-genome	SNP	wgs	wgs	TRUE	https://zenodo.org/records/2539699	TRUE	FALSE	FALSE	TRUE	FALSE	TRUE	not explicitely mentioned	FALSE	TRUE	https://github.com/paruljohri/Paramecium_mitochondrial_SNPs	tbrazier
https://doi.org/10.1093/gbe/evz110	PMC6681179	2019	Anolis carolinensis, recombination, divergence, selection	one species	27	5		SNP		wgs	TRUE	GCA_000090745.1	TRUE	FALSE	TRUE	FALSE	FALSE	TRUE	PopGenome	FALSE	FALSE	FALSE	mbrault
https://doi.org/10.1093/gbe/evz136	PMC6685495	2019	Lactobacillus, symbiosis, bees, host–microbe, population genomics, comparative genomics	multi species	52	1	583	SNP		wgs	TRUE	de novo assembly	FALSE	FALSE	FALSE	FALSE	TRUE	FALSE	PopGenome	FALSE	FALSE	FALSE	mbrault
https://doi.org/10.1093/gbe/evz158	PMC6703130	2019	Salmonella Dublin, genomic epidemiology, antimicrobial resistance, Salmonella enteritidis, pangenome, phylogeography	one species	1096	1		SNP		wgs	TRUE	de novo assembly	FALSE	FALSE	FALSE	FALSE	FALSE	FALSE	not relevant	FALSE	FALSE	FALSE	mbrault
https://doi.org/10.1093/gbe/evz183	PMC6751361	2019	galectins, population genetics, positive selection, comparative modeling, human evolution, mammalian evolution	multi species	1668	3	1	SNP	wgs 1000 genome project but focused on galectin genes in mammals	wgs	FALSE	not relevant	FALSE	FALSE	TRUE	FALSE	TRUE	TRUE	not relevant	FALSE	FALSE	FALSE	tbrazier, mbrault
https://doi.org/10.1093/gbe/evz191	PMC6764478	2019	antimicrobial peptides (AMPs), host-defense peptides (HDPs), population genetics, immunity, coevolution, Sophophora	multi species	639	5	13494	SNP		wgs	FALSE	http://www.johnpool.net/genomes.html	FALSE	TRUE	TRUE	TRUE	FALSE	TRUE	not relevant	FALSE	TRUE	TRUE	amackintosh
https://doi.org/10.1093/gbe/evz224	PMC6836716	2019	interspecific hybridization, recurrent introgression, genome evolution, fungal pathogens	multi species	26	>1		SNP	WGS short + long reads	wgs	TRUE	Z. tritici IPO323, plus other reference genomes for other species (not enough details)	FALSE	FALSE	TRUE	FALSE	FALSE	TRUE	not relevant	FALSE	FALSE	FALSE	tbrazier, mbrault
https://doi.org/10.1093/gbe/evz251	PMC7145580	2019	black-necked crane, nanopore sequencing, comparative genomics, positive selection, high-altitude adaptation	one species	1	1		SNP	Nanopore and Illumina	wgs	TRUE	PRJNA523951	FALSE	FALSE	FALSE	FALSE	FALSE	FALSE	not relevant	FALSE	FALSE	FALSE	amackintosh
https://doi.org/10.1093/gbe/evz016	PMC6385631	2019	Pinus taeda, Pinus elliottii, demography, genetic diversity, natural selection, exome	multi species	48	2	11221-1117	SNP	exome capture	reduced_representation	TRUE	not explicitly mentioned	TRUE	TRUE	TRUE	FALSE	FALSE	TRUE	DNASAM	FALSE	FALSE	FALSE	mbrault
https://doi.org/10.1093/gbe/evz249	PMC7145668	2019	common pheasant, Phasianus colchicus, genome sequencing, RAD-sequencing, SNP, population genomics	one species	45	7		SNP	RAD-sequencing	reduced_representation	TRUE	QCWP00000000	FALSE	FALSE	FALSE	FALSE	FALSE	TRUE	not relevant	FALSE	FALSE	FALSE	tbrazier
https://doi.org/10.1093/gbe/evaa150	PMC7594579	2020	Echinometra sp. EZ, Persian/Arabian Gulf, RAD-seq, draft genome assembly, population dynamics, extreme environments	one species	85	7		SNP	radseq	reduced_representation	TRUE	https://doi.org/10.5061/dryad.c59zw3r40	TRUE	FALSE	FALSE	FALSE	TRUE	TRUE	Stacks	FALSE	TRUE	https://doi.org/10.5061/dryad.c59zw3r40	mbrault
https://doi.org/10.1093/gbe/evaa222	PMC7719226	2020	Mitochondrial DNA Sequence Diversity, diversity, effective population size, census population size, neutral theory	multi species	639 species	not relevant		SNP	mtDNA	mtdna	FALSE	not relevant	FALSE	FALSE	FALSE	FALSE	FALSE	FALSE	not relevant	FALSE	FALSE	FALSE	tbrazier, mbrault
https://doi.org/10.1093/gbe/evaa021	PMC7197493	2020	human evolution, population genetics, expression divergence, genetic divergence	one species	271	4		SNP	wgs, RNAseq	wgs	FALSE	1003 Genomes Project	FALSE	FALSE	FALSE	FALSE	FALSE	TRUE	not relevant	FALSE	We downloaded the 1000 Genomes Project phase 3 data set	ftp://ftp.1000genomes.ebi.ac.uk/ vol1/ftp/	tbrazier, mbrault
https://doi.org/10.1093/gbe/evaa027	PMC7144551	2020	pigeon breeds, genotyping-by-sequencing, population genomics, animal breeding	one species	229	12		SNP	gbs, wgs	wgs	TRUE	Cliv_2.1 pigeon assembly	TRUE	TRUE	TRUE	FALSE	FALSE	TRUE	ANGSD	FALSE	FALSE	FALSE	mbrault
https://doi.org/10.1093/gbe/evaa077	PMC7313668	2020	intraspecific diversity, population genomics, genome evolution, yeast, Brettanomyces bruxellensis	one species	53	6		SNP	WGS Illumina HiSeq 2500	wgs	TRUE	UMY321 assembly	TRUE	FALSE	TRUE	TRUE	FALSE	TRUE	VariScan	FALSE	FALSE	FALSE	tbrazier, mbrault
https://doi.org/10.1093/gbe/evaa086	PMC7290288	2020	mobile elements, Simons Genome Diversity Project, genetic diversity, population genetics, Native Americans, retrotransposition	one species	296	142		TE	wgs	wgs	FALSE	1002 Genomes Project	TRUE	FALSE	TRUE	FALSE	TRUE	TRUE	not explicitely mentioned	FALSE	FALSE	FALSE	tbrazier, mbrault
https://doi.org/10.1093/gbe/evaa120	PMC7486962	2020	adaptation, ecological genetics, genomics/proteomics, landscape genetics, natural selection and contemporary evolution, population genetics: empirica	one species	not found in Material	12		SNP	pool seq	wgs	TRUE	(Baldwin-Brown et al. 2018)	TRUE	TRUE	TRUE	FALSE	TRUE	TRUE	npstats	FALSE	FALSE	FALSE	tbrazier
https://doi.org/10.1093/gbe/evaa154	PMC7513793	2020	polygenic, traits, disease, health, genetic ancestry, population genomics	one species	576	8		SNP		wgs	FALSE	not explicitly mentioned	FALSE	FALSE	FALSE	FALSE	FALSE	TRUE	not relevant	FALSE	FALSE	FALSE	mbrault
https://doi.org/10.1093/gbe/evaa187	PMC7643365	2020	sex chromosome, genome, population genomics, guppy, Poecilia reticulata	one species	113	6		SNP		wgs	TRUE	de novo assembly	TRUE	FALSE	FALSE	FALSE	TRUE	TRUE	PopGenome	FALSE	FALSE	FALSE	mbrault
https://doi.org/10.1093/gbe/evaa190	PMC7750958	2020	P-element, transposable elements, Drosophila, population genetics, bioinformatics	one species	not found in Material	many		SNP	WGS (pool-seq)	wgs	FALSE	not relevant	FALSE	FALSE	FALSE	FALSE	FALSE	TRUE	not relevant	FALSE	FALSE	FALSE	amackintosh
https://doi.org/10.1093/gbe/evz276	PMC6978627	2020	sympatric speciation, transcriptomics, gene expression, population genetics	multi species	52	2		SNP	RNA-seq Short sequence reads of paired end 150 bp	rna	TRUE	de novo transcriptome assembly	TRUE	FALSE	TRUE	FALSE	TRUE	TRUE	VCFtools	FALSE	FALSE	FALSE	tbrazier
https://doi.org/10.1093/gbe/evaa234	PMC7850051	2021	pesticide, population genomics, convergent evolution, nucleotide diversity, evolutionary rescue	one species	300	3	44	SNP	wgs, pool-sequencing	wgs	TRUE	ASM118610v1	TRUE	FALSE	TRUE	FALSE	FALSE	TRUE	Popoolation	FALSE	FALSE	FALSE	mbrault
https://doi.org/10.1093/gbe/evaa247	PMC7851592	2021	adaptation, population genetics, rodents, selective sweeps, urban evolution	one species	227	>1		SNP	WGS Illumina HiSeq 2500	wgs	TRUE	R. norvegivus v. Rn 5.0 reference genome	TRUE	FALSE	FALSE	FALSE	TRUE	TRUE	VCFtools	FALSE	FALSE	https://doi.org/10.5061/dryad.08kprr4zn	tbrazier, mbrault
https://doi.org/10.1093/gbe/evab015	PMC7883668	2021	COVID-19, SARS-CoV-2, SNP, iSNV, mutants	one species	27388	1		SNP	Assembled genomes + WGS	wgs	FALSE	In supplementary tables	FALSE	FALSE	FALSE	FALSE	FALSE	FALSE	not relevant	FALSE	FALSE	FALSE	amackintosh
https://doi.org/10.1093/gbe/evab048	PMC8120010	2021	C. elegans, polymorphisms, positive selection, F-box, GPCR	one species	330	5	20222	SNP		wgs	FALSE	Ensemble WBcel235.94 genome assembly	TRUE	FALSE	TRUE	FALSE	FALSE	TRUE	DNASP	FALSE	https://www.elegansvariation.org/	FALSE	tbrazier
https://doi.org/10.1093/gbe/evab073	PMC8120014	2021	Ustilago maydis, population genomics, demographic history, adaptive mutation rate, virulence clusters, sequentially Markov coalescent	one species	22	1		SNP		wgs	TRUE	PRJNA561077	TRUE	FALSE	FALSE	FALSE	TRUE	FALSE	MafFilter	FALSE	FALSE	FALSE	mbrault
https://doi.org/10.1093/gbe/evab156	PMC8325571	2021	adaptation, microbiota, population genetics, phylogenomics, phylogenetics	metagenomes	2206	not relevant		SNP	wgs	wgs	TRUE	In supplementary tables	FALSE	FALSE	FALSE	FALSE	FALSE	FALSE	not relevant	FALSE	FALSE	FALSE	tbrazier, mbrault
https://doi.org/10.1093/gbe/evab173	PMC8369073	2021	ACE2, coronavirus, selective sweep	one species	not found in Material	26	1	SNP	wgs (focused on ACE2 gene)	wgs	FALSE	1001 Genomes Project	TRUE	FALSE	TRUE	FALSE	FALSE	TRUE	DNASP	FALSE	FALSE	FALSE	tbrazier, mbrault
https://doi.org/10.1093/gbe/evab214	PMC8495139	2021	SNP, prawn, aquaculture, population genetics, gene flow, DArTseq	one species	520	16		SNP	DArTseq	wgs	TRUE	de novo (no genome)	FALSE	FALSE	FALSE	FALSE	TRUE	TRUE	not relevant	FALSE	FALSE	FALSE	tbrazier
https://doi.org/10.1093/gbe/evab247	PMC8633730	2021	chimpanzee, genetic diversity, RNA-seq, genotyping	one species	135	4		SNP	RNA seq	rna	FALSE	panTro5 genome release	FALSE	FALSE	FALSE	FALSE	FALSE	TRUE	not relevant	FALSE	TRUE	https://melbourne.figshare.com/articles/dataset/RNA-seq_derived_chimpanzee_genotypes/14822289	tbrazier
https://doi.org/10.1093/gbe/evac021	PMC9005329	2022	Southeast Asia, Semang, Negritos, population genetics, genetic ancestry	one species	345	40		SNP	Infinium Omni2.5Exome-8 BeadChip array	reduced_representation	TRUE	not explicitly mentioned	FALSE	FALSE	FALSE	FALSE	TRUE	TRUE	not relevant	FALSE	FALSE	FALSE	tbrazier, mbrault
https://doi.org/10.1093/gbe/evab255	PMC8743040	2022	transposable element, speciation, selective sweeps, divergence time, effective population size	multi species	29	2		SNP		wgs	TRUE	PRJNA761298	TRUE	FALSE	TRUE	FALSE	TRUE	TRUE	not explicitely mentioned	FALSE	TRUE	https://doi.org/10.5061/dryad.q573n5tjx	amackintosh
https://doi.org/10.1093/gbe/evab279	PMC8755504	2022	population genomics, plant–pathogen interactions, coevolution, genome-wide association studies, genome scan	one species	76	4		SNP		wgs	TRUE	M. larici-populina reference genome v2.0	TRUE	TRUE	TRUE	FALSE	FALSE	TRUE	EggLib	FALSE	FALSE	FALSE	mbrault
https://doi.org/10.1093/gbe/evab288	PMC8784167	2022	hybridization, adaptive introgression, genomics, olfactome, house mouse, population genomics	multi species	41	4		SNP		wgs	FALSE	not relevant	FALSE	FALSE	FALSE	FALSE	FALSE	TRUE	not relevant	FALSE	TRUE	Harr et al. 2016	mbrault
https://doi.org/10.1093/gbe/evac030	PMC8911822	2022	SNP discovery, Haemonchus contortus, pest management, allelotyping, resistance, population genetics	one species	11	2		SNP	wgs pool seq	wgs	TRUE	MHCo3(ISE)	FALSE	FALSE	FALSE	FALSE	TRUE	TRUE	not relevant	FALSE	FALSE	FALSE	tbrazier
https://doi.org/10.1093/gbe/evac068	PMC9122283	2022	Mus musculus, house mouse, population genetics, population demography, genetic diversity	one species	128	3		SNP	wgs	wgs	TRUE	GRCm38 (mm10) house mouse reference genome sequence	TRUE	FALSE	FALSE	FALSE	FALSE	TRUE	not explicitely mentioned	FALSE	FALSE	FALSE	tbrazier, mbrault
https://doi.org/10.1093/gbe/evac076	PMC9260186	2022	pigmentation, melanism, lizard, genetics	one species	94	3		SNP		wgs	TRUE	de novo assembly	TRUE	FALSE	TRUE	FALSE	FALSE	TRUE	thetaStat	FALSE	FALSE	FALSE	mbrault
https://doi.org/10.1093/gbe/evac111	PMC9348626	2022	genome assembly, mitogenome, DNA methylation, repetitive elements, population connectivity, population genetics	one species	75	5		SNP	lcWGS	wgs	TRUE	PRJNA814500	FALSE	FALSE	FALSE	FALSE	FALSE	TRUE	not relevant	FALSE	FALSE	FALSE	tbrazier, mbrault
https://doi.org/10.1093/gbe/evad006	PMC9907538	2023	admixture, demography	one species	9	2		SNP	genome-wide snp array	reduced_representation	TRUE	not relevant	FALSE	FALSE	FALSE	FALSE	FALSE	TRUE	not relevant	FALSE	FALSE	FALSE	tbrazier
https://doi.org/10.1093/gbe/evad004	PMC9897184	2023	genome evolution, population genomics, domestication, introgression, yeast, Kluyveromyces lactis	one species	41	1		SNP		wgs	TRUE	PRJEB29566	TRUE	TRUE	FALSE	FALSE	TRUE	FALSE	VariScan	FALSE	FALSE	FALSE	amackintosh
https://doi.org/10.1093/gbe/evad025	PMC9991589	2023	giant honeybee, Apis laboriosa, Apis dorsata, population genomics, adaptive evolution, demographic history	multi species	57	2		SNP		wgs	TRUE	PRJCA003707, GCF_000469605	TRUE	FALSE	FALSE	FALSE	TRUE	TRUE	VCFTools	FALSE	FALSE	FALSE	mbrault
https://doi.org/10.1093/gbe/evad039	PMC10116582	2023	bumblebee, insect immunity, population genomics, selection, pollinator health	one species	33	1		SNP		wgs	TRUE	Bter_1.0	TRUE	FALSE	FALSE	FALSE	FALSE	FALSE	PopGenome	FALSE	FALSE	FALSE	mbrault
https://doi.org/10.1093/gbe/evad167	PMC10538256	2023	multichromosomal mtDNA, isoforms, chromosome stoichiometry, subgenomes, master circle, recombination, (sub)stoichiometric shifting, seagrass, eelgrass, Zostera marina	one species	163	16		SNP		wgs	FALSE	PRJNA41721, PRJNA462974	FALSE	FALSE	FALSE	FALSE	FALSE	TRUE	not relevant	FALSE	FALSE	FALSE	amackintosh
https://doi.org/10.1093/gbe/evad169	PMC10558213	2023	anhydrobiosis, paralogs, adaptive evolution, selective sweep, P. vanderplanki, P. pembai	multi species	not found in Material	7		SNP	wgs, RNA-seq	wgs	TRUE	PRJNA660906, PRJNA662005	TRUE	FALSE	FALSE	FALSE	FALSE	TRUE	Popoolation	FALSE	FALSE	FALSE	mbrault
https://doi.org/10.1093/gbe/evad185	PMC10608957	2023	Diplolepis rosae, thelytoky, recombination, runs of homozygosity, selection, population genomics	one species	17	2		SNP	high-coverage Illumina	wgs	TRUE	JAPYXD000000000.1	TRUE	TRUE	TRUE	FALSE	TRUE	TRUE	not relevant	FALSE	FALSE	FALSE	tbrazier
https://doi.org/10.1093/gbe/evad190	PMC10616631	2023	Trypanorhyncha, elasmobranch tapeworms, Rhinoptericola megacantha, Callitetrarhynchus gracilis, population genomics, RAD-seq	multi species	86	2		SNP		wgs	FALSE	not explicitly mentioned	TRUE	FALSE	FALSE	FALSE	TRUE	TRUE	Stacks	FALSE	FALSE	FALSE	mbrault
https://doi.org/10.1093/gbe/evad196	PMC10667032	2023	genomics, liverworts, Marchantia polymorpha, population genetics, facultative sex	one species	23	15		SNP		wgs	TRUE	(Diop et al. 2020)	TRUE	FALSE	FALSE	TRUE	FALSE	TRUE	custom R script	FALSE	FALSE	FALSE	tbrazier
https://doi.org/10.1093/gbe/evad202	PMC10664402	2023	Daphnia, hybridization, linkage disequilibrium, local adaptation, population genomics, recombination, sister species	multi species	233	3	10275	SNP		wgs	TRUE	SRP439008	TRUE	FALSE	FALSE	TRUE	TRUE	TRUE	not explicitely mentioned	FALSE	FALSE	FALSE	amackintosh
https://doi.org/10.1093/gbe/evae190	PMC11403282	2024	canine evolution, Arctic dogs, sled dogs, canine genetic health, Siberian Husky	one species	344	8		SNP	snp chip	reduced_representation	TRUE	CanFam 3.1	FALSE	FALSE	FALSE	FALSE	FALSE	TRUE	not relevant	FALSE	FALSE	FALSE	mbrault
https://doi.org/10.1093/gbe/evae196	PMC11411372	2024	paleogenomics, Andes, Inka, population genomics	one species	951	1		SNP	snp array	reduced_representation	TRUE	hg19, rCRS	FALSE	FALSE	FALSE	FALSE	FALSE	FALSE	not relevant	FALSE	FALSE	FALSE	mbrault
https://doi.org/10.1093/gbe/evad236	PMC10805436	2024	population genetics, linkage disequilibrium, co-evolution, gene expression	one species	2157	22	57	SNP	wgs	wgs	TRUE	GRCh37	FALSE	FALSE	TRUE	FALSE	TRUE	TRUE	not relevant	FALSE	FALSE	FALSE	tbrazier, mbrault
https://doi.org/10.1093/gbe/evae009	PMC10853003	2024	balancing selection, statistical genetics, Bayesian, population genetics, sequencing platform, linkage disequilibriumhuman, human leukocyte antigen genes	one species	491	5		SNP	WGS,array,exome-capture,Hifi	wgs	FALSE	not relevant	FALSE	FALSE	FALSE	FALSE	FALSE	TRUE	not relevant	FALSE	TRUE	TRUE	amackintosh
https://doi.org/10.1093/gbe/evae020	PMC10883733	2024	population genomics, outcrossing, selfing, dispersal, fig wasp, Caenorhabditis	one species	24	3		SNP		wgs	TRUE	C. inopinata genome assembly	TRUE	FALSE	FALSE	FALSE	TRUE	TRUE	Stacks	FALSE	FALSE	FALSE	mbrault
https://doi.org/10.1093/gbe/evae085	PMC11102080	2024	camelids, extreme environment, population genomics, Atacama Desert, Patagonia	one species	38	2		SNP		wgs	TRUE	GCF_000803125.2	FALSE	FALSE	FALSE	FALSE	FALSE	TRUE	not relevant	FALSE	FALSE	FALSE	mbrault
https://doi.org/10.1093/gbe/evae130	PMC11221432	2024	inbreeding, dingo, population genetics, runs of homozygosity, deleterious alleles	multi species	41	6		SNP	wgs	wgs	TRUE	dog reference genome (CanFam3)	FALSE	FALSE	FALSE	FALSE	FALSE	TRUE	not relevant	FALSE	FALSE	FALSE	tbrazier, mbrault
https://doi.org/10.1093/gbe/evae161	PMC11339866	2024	Papua New Guinea, positive selection, high altitude, archaic introgression. population genomics, human adaptation	one species	981	>1		SNP		wgs	FALSE	hg19	FALSE	FALSE	FALSE	FALSE	FALSE	TRUE	not relevant	FALSE	FALSE	FALSE	mbrault
https://doi.org/10.1093/gbe/evae193	PMC11403283	2024	transposable elements, LTR retrotransposons, co-option, fitness, yeast	multi species	163			SNP	long-reads alignments	wgs	TRUE	telomere-to-telomere genome assemblies of 128 S. cerevisiae strains	TRUE	FALSE	TRUE	FALSE	FALSE	FALSE	DNASP	FALSE	FALSE	FALSE	tbrazier, mbrault
https://doi.org/10.1093/gbe/evae198	PMC11440179	2024	transcriptomics, population genomics, ontogeny, venom	one species	41	2		SNP	wgs, radseq	wgs	TRUE	PRJNA1051499	FALSE	FALSE	FALSE	FALSE	TRUE	TRUE	not relevant	FALSE	FALSE	FALSE	mbrault
https://doi.org/10.1093/gbe/evae278	PMC11746966	2025	ddRAD, Micronesia, oceanic island, population genetics, genomics, Acropora	multi species	51.38	3		SNP	ddRAD-seq Illumina NextSeq500	reduced_representation	TRUE	not relevant	FALSE	FALSE	TRUE	FALSE	TRUE	TRUE	not relevant	FALSE	FALSE	FALSE	tbrazier
https://doi.org/10.1093/gbe/evaf046	PMC11937891	2025	population genetics, Oceania, Micronesia, Polynesia, Kiritimati, human history	one species	19	9		SNP	Illumina Infinium assay (San Diego, CA) using the Infinium H3 Africa Consortium Array v2 (2,271,503 markers)	reduced_representation	TRUE	not relevant	FALSE	FALSE	FALSE	FALSE	FALSE	TRUE	not relevant	FALSE	FALSE	FALSE	tbrazier, mbrault
https://doi.org/10.1093/gbe/evae281	PMC11746965	2025	aye-aye, Daubentonia madagascariensis, primate, demographic inference, population history, population genetics	one species	17	2		SNP		wgs	TRUE	PRJNA189299, PRJNA1085541, PRJNA1179987	FALSE	FALSE	FALSE	FALSE	FALSE	TRUE	not relevant	FALSE	FALSE	FALSE	amackintosh
https://doi.org/10.1093/gbe/evaf001	PMC12081947	2025	Japanese macaques, genetic diversity, population dynamics	one species	64	5		SNP		wgs	TRUE	Mmul_10	TRUE	FALSE	FALSE	FALSE	TRUE	TRUE	not explicitely mentioned	FALSE	FALSE	FALSE	mbrault
https://doi.org/10.1093/gbe/evaf001	PMC11735745	2025	Japanese macaques, genetic diversity, population dynamics	one species	64	5		SNP	WGS DNBSEQ-G400 (MGI). Mate-pair (150 bp × 2) libraries	wgs	TRUE	rhesus macaque reference genome (Mmul_10)	TRUE	FALSE	FALSE	FALSE	TRUE	TRUE	not explicitely mentioned	FALSE	FALSE	FALSE	tbrazier
https://doi.org/10.1093/gbe/evaf021	PMC11833683	2025	sex chromosomes, population genomics, molecular evolution	one species	48	6	3800	SNP		wgs	FALSE	GCA_021461655.1	TRUE	FALSE	TRUE	TRUE	FALSE	TRUE	pixy	FALSE	FALSE	FALSE	mbrault
https://doi.org/10.1093/gbe/evaf067	PMC12014904	2025	fungi, genomics, Aspergillus, domestication, food, fermentation	multi species	36	5		SNP		wgs	TRUE	AP_CBS-117618	FALSE	TRUE	FALSE	FALSE	FALSE	TRUE	not relevant	FALSE	FALSE	FALSE	mbrault

## Sheet: Table S1 summary
	pi	Fst	piN/piS	VCF	tajimasD	thetaW	Total of relevant papers (not reduced representation)	Paper relevant for Fst calculation
absolute	48	36	14	11	29	15	90	67
proportion	0.53	0.54	0.16	0.12	0.32	0.17

## Sheet: Table S2
Year	Method	Genome representation	Teosinte	Landraces	Elite lines	Reference
1998	Sanger	1 gene	0.0195	0.0136		Eyre-Walker et al. 1998
1998	Sanger	1 gene	0.0259	0.0173		Hilton et al. 1998
2004	Sanger	12 genes	0.0211	0.0131		Tenaillon et al. 2004
2005	Sanger	774 genes	0.0097	0.0065		Wright et al. 2005
2012	Illumina	Whole genome	0.0059	0.0049	0.0048	Hufford et al. 2012
2012	Illumina	Whole genome genic	0.0083	0.0072	0.0071	Hufford et al. 2012
2014	Illumina	Whole genome	0.0095	0.0057		Da Fonseca et al. 2014
2016	Illumina	Whole genome intergenic	0.0115	0.0069		Beissinger et al. 2016
2016	Illumina	Whole genome genic	0.0088	0.0067		Beissinger et al. 2016
2017	Illumina	Whole genome		0.00824		Brandenburg et al. 2017
2017	Illumina	Whole genome		0.00739		Brandenburg et al. 2017
2017	Illumina	Whole genome		0.00736		Brandenburg et al. 2017
2017	Illumina	Whole genome		0.00694		Brandenburg et al. 2017
2017	Illumina	Whole genome		0.00648		Brandenburg et al. 2017
2020	Illumina	Whole genome			0.0054	Wang et al. 2020
2020	Illumina	Whole genome			0.0044	Wang et al. 2021
2020	Illumina	Whole genome			0.0053	Wang et al. 2022
2020	Illumina	Whole genome			0.0053	Wang et al. 2023
2020	Illumina	Whole genome			0.0049	Wang et al. 2024
2023	Illumina	Whole genome	0.0125	0.0091		Grzybowski et al. 2023
2025	Illumina	Whole genome		0.00065	0.00061	Ma et al. 2025
	Illumina	Whole genome		0.00061	0.00066	Ma et al. 2025
2022	Illumina	GBS (60227 SNPs)		0.280		Kumar et al. 2022
2023	Illumina	GBS (33929 SNPs)	0.000002			Riveira-Rodriguez et al. 2023
2025	Illumina	GBS (291633 SNPs)		0.501		Mariani-Zeffa et al. 2025
2025	Illumina	GBS (291633 SNPs)		0.333		Mariani-Zeffa et al. 2025
2025	Illumina	GBS (291633 SNPs)		0.523		Mariani-Zeffa et al. 2025
2024	Illumina	GBS (3529 SNPs)		0.173		Dominguez et al. 2024
2024	Illumina	GBS (3529 SNPs)		0.205		Dominguez et al. 2024
2019	Illumina	GBS (316294 SNPs)	0.000194	0.000187	0.000144	Rojas-Barrera et al. 2019
2019	Illumina	GBS (316294 SNPs)	0.000245	0.000184	0.0000808	Rojas-Barrera et al. 2019
2019	Illumina	GBS (316294 SNPs)		0.000203		Rojas-Barrera et al. 2019

## Sheet: Table S4
Mean summary statistics along the first chromosome of Capsella grandiflora on the four filters detailed in Box 1 in main text. Statistics by windows. All scripts and metadata to retrieve these measures are available here: https://data.indores.fr:443/privateurl.xhtml?token=0a1eca30-9965-41e5-9c32-cf52fdbe6334
	pi	std_pi	thetaW	std_thetaW	tajima’s D	std_tajima's D	pi0/pi4	std_pi0/pi4
Standard filtering on SNPs	0.0093	0.00145	0.01187	0.00165	0.00981	0.00193	0.242	0.08902
Standard filtering on SNPs and removing of paralogs	0.00728	0.00185	0.00996	0.00188	0.00972	0.00246	0.22	0.06319
Standard filtering on regions	0.01129	0.00304	0.01545	0.00531	0.00981	0.00193	0.24177	0.08663
Standard filtering on region and removing of paralogs	0.00865	0.00149	0.0126	0.00227	0.00972	0.00246	0.21876	0.06171
Mean summary statistics along the first chromosome of Zea mays on the four filters detailed in Box 1 in main text. Statistics by windows. All scripts and metadata to retrieve these measures are available here: https://data.indores.fr:443/privateurl.xhtml?token=0a1eca30-9965-41e5-9c32-cf52fdbe6334
	pi	std_pi	thetaW	std_thetaW	tajima’s D	std_tajima's D	pi0/pi4	std_pi0/pi4
Standard filtering on SNPs	0.00279	0.00048	0.01099	0.00167	0.00831	0.00086
Standard filtering on SNPs and removing of paralogs	0.0017	0.00034	0.00689	0.00124	0.00996	0.00134
Standard filtering on regions	0.01938	0.00277	0.01423	0.00313	0.00831	0.00086
Standard filtering on region and removing of paralogs	0.1109	0.00155	0.01576	0.00186	0.00996	0.00134
